# Supplementary material for: Synthesis and Properties of Dibenzo-Fused Naphtho[2,3-b:6,7-b′]disilole and Naphtho[2,3-b:6,7-b′]diphosphole
Source: Molecules. 2024 Sep 11;29(18):4313. doi: 10.3390/molecules29184313 (PMC11433746; doi:10.3390/molecules29184313)
Supplement: Supplementary file 1 [file molecules-29-04313-s001.zip]

Archive with 1 entries (1 files):
- molecules-3173009-supplementary materials.pdf
